# Supplementary material for: Evolution and Functional Dynamics of TCP Transcription Factor Gene Family in Passion Fruit (Passiflora edulis)
Source: Plants (Basel). 2024 Sep 13;13(18):2568. doi: 10.3390/plants13182568 (PMC11435056; doi:10.3390/plants13182568)
Supplement: Supplementary file 1 [file plants-13-02568-s001.zip]

Archive with 1 entries (1 files):
- plants-3152210-supplementary.pdf
